# Supplementary material for: Properties of permutation-based gene tests and controlling type 1 error using a summary statistic based gene test
Source: BMC Genet. 2013 Nov 7;14:108. doi: 10.1186/1471-2156-14-108 (PMC3831057; doi:10.1186/1471-2156-14-108)
Supplement: Additional file 1 — R script for test implementation and checking power variation for a permutation-based test. An R script implementing the summary statistic test with correlation matrix modification can be found at http://db.tt/bZz59KNO. Additionally, the script includes a function with which researchers can see the variation in power of a permutation-based gene-test as a function of placement of the causal marker for a correlation matrix of their choosing. It allows the researcher to see if there would be significant variation so that previously implemented permutation-based tests can either be re-performed using alternative methods or more confidence can be placed in already implemented tests. The code is commented with a description of function arguments and intended use. [file 1471-2156-14-108-S1.zip]

Archive with 1 entries (1 files):
- gene-based_script2.R
