# Supplementary material for: Properties of permutation-based gene tests and controlling type 1 error using a summary statistic based gene test
Source: BMC Genet. 2013 Nov 7;14:108. doi: 10.1186/1471-2156-14-108 (PMC3831057; doi:10.1186/1471-2156-14-108)
Supplement: Additional file 1 — R script for test implementation and checking power variation for a permutation-based test. An R script implementing the summary statistic test with correlation matrix modification can be found at http://db.tt/bZz59KNO. Additionally, the script includes a function with which researchers can see the variation in power of a permutation-based gene-test as a function of placement of the causal marker for a correlation matrix of their choosing. It allows the researcher to see if there would be significant variation so that previously implemented permutation-based tests can either be re-performed using alternative methods or more confidence can be placed in already implemented tests. The code is commented with a description of function arguments and intended use. [file 1471-2156-14-108-S1.zip › gene-based_script2.R]

# SUMMARY STATISTIC TEST #
# 

# DESCRIPTION OF ARGUMENTS: 
# z-stats -- the z-statistics coming from univariate regressions outcome on the marker
# cor.mat.est -- the estimated correlations matrix of the markers from which z-stats are calculated.  this matrix will likely come from HapMap or another related resource, since the original data is assumed to not be in hand
# alpha -- the scaling factor for the off-diagonal elements of the correlation matrix.  1 is the default (i.e., no shrinkage).  Shrinking the off-diagonals will generally protect one's type 1 error rate.  It is probably wise to not use an alpha less than 0.8 if this indicates a lack of confidence in accuracy of the estimated correlation matrix.
sum.stat.test<-function(z.stats,cor.mat.est,alpha=1){
	l<-length(z.stats)
	
	cor.mat.est.mod<-alpha*cor.mat.est+(1-alpha)*diag(1,l)

	stat<-as.numeric(t(z.stats)%*%solve(cor.mat.est.mod)%*%z.stats)

	df<-l
	
	pval<-as.numeric(1-pchisq(stat,l))
	return(list('test_statistic'=stat,'df'=df,'p-value'=pval))
	
	}


# PERMUTATION TEST POWER DIFFERENCES # 

# DESCRIPTION OF ARGUMENTS: 
# cor.mat -- the correlation matrix of the markers on which a hypothetical gene-based test will be performed
# power -- the power you expect to have for the causal SNP in the gene (it is assumed that only one SNP is causal, though the script can be modified for greater generality).  This number must be between 0 and 1
# index -- the index of the causal SNP relative to the other markers; i.e., an index of 1 means that the first marker (reading from left to right) of the gene is causal
# its --  the number of iterations from which power for the permutation-based test is calculated

# NOTE: the intended use of this function is to give the researcher a sense of how much their power will vary when using a permutation-based gene test as a function of where the causal marker is located in the gene.  The function can be embedded in a for loop to iterate over the length of the gene to do just that. 

perm.pow.test<-function(cor.mat,power,index,its=10000){

	dim.gene<-dim(cor.mat)[1]
	
	eig.cor<-eigen(cor.mat,symmetric=TRUE)
	
	# generate a null distribution
	null<-matrix(rchisq(its*dim.gene,1),nrow=its)%*%(eig.cor$values)

	# without loss of generality, assume mean of Z-statistic is positive

	# assume default of 0.05 level, 2-sided test
	mea.n<-1.96+qnorm(power)
	mea.ns<-mea.n*cor.mat[-index,index]

	# non-centrality parameters
	non.centrs<-c(mea.n,mea.ns)
	
	# first part of expression as matrix, then element-wise
	delta.vec<-(t(eig.cor$vectors)%*%non.centrs)/sqrt(abs(eig.cor$values))

	# generate the alternative distribution
	alt<-
(matrix(rchisq(its*dim.gene,1,(delta.vec^2)),nrow=its,byrow=TRUE))%*%(eig.cor$values)

	# again we assume 0.05 level test
	cutoff<-sort(null,decreasing=FALSE)[its*0.95]
	mean(alt>cutoff)
	
	}


# DIMENSION REDUCTION TEST

# Arguments are the outcome vector, covariates, threshold for percent variance explained (0.8 is default), and model type--though only binary outcomes are currently supported.  Matrix of covariates should include vector for the intercept in the first column.  It is necessary to intall the 'Matrix' package prior to running the test

dim.red.test<-function(outcome,covar,thresh=0.8,type="bernoulli"){
	
	require(Matrix)
	
	if(type=="bernoulli"){
		
		p.suc<-mean(outcome)
		covar.no.int<-covar[,-1]
		
		e<-eigen((t(covar.no.int)%*%covar.no.int))
		sco<-colSums((outcome-p.suc)*covar.no.int)
		
		num<-which(cumsum(e$values/sum(e$values))>thresh)[1]
		
		e.red.vec<-e$vectors[,1:num]
		e.red.vec.sca<-e.red.vec%*%diag(sqrt(e$values[1:num]))
		
		block.e.mat<-bdiag(1,e.red.vec)
		covar.e.reduc<-covar%*%block.e.mat
		
		q.in<-p.suc*(1-p.suc)*solve(solve(t(covar.e.reduc)%*%(covar.e.reduc))[-1,-1])
		
		test.stat<-t(sco)%*%e.red.vec%*%solve(q.in)%*%t(e.red.vec)%*%sco
		p.val<-1-pchisq(test.stat[1,1],num)
		
	}
	return(p.val)
}
